# Supplementary material for: miR-1202 regulates BPH-1 cell proliferation, apoptosis, and epithelial-to-mesenchymal transition through targeting HMGCL: The role of miR-1202 in BPH
Source: Acta Biochim Biophys Sin (Shanghai). 2024 Mar 28;56(5):675–87. doi: 10.3724/abbs.2024001 (PMC11177111; doi:10.3724/abbs.2024001)
Supplement: 23459Supplementary_Table_S2 [file 23459Supplementary_Table_S2.xlsx]

## Sheet: Annotation
Gene Symbol	Description	Protein Function (Protein Atlas)	Subcellular Location (Protein Atlas)
ACTG1	actin gamma 1	Disease related genes; Human disease related genes:Nervous system diseases:Ear disease; Predicted intracellular proteins; Human disease related genes:Congenital malformations:Other congenital malformations
TMC5	transmembrane channel like 5	Transporters:Transporter channels and pores	Plasma membrane (Approved); Additional: Nucleoplasm
ZDHHC18	zinc finger DHHC-type palmitoyltransferase 18	ENZYME proteins:Transferases; Enzymes	Microtubules (Approved)
MAP4K3	mitogen-activated protein kinase kinase kinase kinase 3	Enzymes; ENZYME proteins:Transferases; Cancer-related genes:Mutated cancer genes; Kinases:STE Ser/Thr protein kinases; Predicted intracellular proteins	Centriolar satellite (Approved); Additional: Nucleoplasm
SARAF	store-operated calcium entry associated regulatory factor	Predicted intracellular proteins; Transporters:Accessory Factors Involved in Transport	Endoplasmic reticulum (Supported); Additional: Rods & Rings
ARID4B	AT-rich interaction domain 4B	Transcription factors:Helix-turn-helix domains; Predicted intracellular proteins	Cytosol;Mitochondria (Approved); Additional: Nucleoplasm
NAA25	N-alpha-acetyltransferase 25, NatB auxiliary subunit	Predicted intracellular proteins; Human disease related genes:Endocrine and metabolic diseases:Diabetes	Cytosol;Golgi apparatus (Supported)
SOS1	SOS Ras/Rac guanine nucleotide exchange factor 1	Human disease related genes:Congenital malformations:Other congenital malformations; RAS pathway related proteins; Cancer-related genes:Mutated cancer genes; Disease related genes; Human disease related genes:Digestive system diseases:Mouth and dental diseases; Cancer-related genes:Mutational cancer driver genes; Predicted intracellular proteins	Cytosol (Approved)
MRPS23	mitochondrial ribosomal protein S23	Disease related genes; Ribosomal proteins; Predicted intracellular proteins; Human disease related genes:Congenital disorders of metabolism:Mitochondrial diseases	Mitochondria (Supported); Additional: Nuclear membrane
CLASP2	cytoplasmic linker associated protein 2	Predicted intracellular proteins	Golgi apparatus (Supported); Additional: Cytosol
NME7	NME/NM23 family member 7	ENZYME proteins:Transferases; Predicted intracellular proteins; Enzymes	Nucleoplasm (Approved)
PFN2	profilin 2	Predicted intracellular proteins
SYBU	syntabulin	Predicted intracellular proteins	Vesicles (Supported)
FMO5	flavin containing dimethylaniline monoxygenase 5	ENZYME proteins:Oxidoreductases; Predicted intracellular proteins; Enzymes; Cancer-related genes:Candidate cancer biomarkers	Cytosol;Endoplasmic reticulum (Supported)
ZBTB43	zinc finger and BTB domain containing 43	Transcription factors:Zinc-coordinating DNA-binding domains; Predicted intracellular proteins	Nucleoli;Nucleoplasm (Approved)
ZWINT	ZW10 interacting kinetochore protein	Predicted intracellular proteins	Nuclear bodies;Nucleoplasm (Enhanced); Additional: Cytosol
ARID5B	AT-rich interaction domain 5B	Cancer-related genes:Mutated cancer genes; Disease related genes; Cancer-related genes:Mutational cancer driver genes; Transcription factors:Helix-turn-helix domains; Predicted intracellular proteins	Endoplasmic reticulum (Approved); Additional: Cytosol;Nucleoplasm;Plasma membrane
NIPBL	NIPBL cohesin loading factor	Disease related genes; Predicted intracellular proteins; Human disease related genes:Congenital malformations:Other congenital malformations	Nucleoplasm (Supported); Additional: Cytosol;Vesicles
LIMCH1	LIM and calponin homology domains 1	Predicted intracellular proteins	Actin filaments (Approved)
BCL7A	BAF chromatin remodeling complex subunit BCL7A	Disease related genes; Cancer-related genes; Predicted intracellular proteins	Nucleoplasm;Vesicles (Approved)
SRPK2	SRSF protein kinase 2	ENZYME proteins:Transferases; Predicted intracellular proteins; Enzymes; Kinases:CMGC Ser/Thr protein kinases	Cytosol;Nucleoplasm (Supported)
DNAJB6	DnaJ heat shock protein family (Hsp40) member B6	Disease related genes; Human disease related genes:Musculoskeletal diseases:Muscular diseases; Predicted intracellular proteins	Nucleoplasm (Enhanced); Additional: Cytosol
LTBP2	latent transforming growth factor beta binding protein 2	Human disease related genes:Congenital malformations:Other congenital malformations; Human disease related genes:Congenital malformations:Congenital malformations of eye; Predicted secreted proteins; Disease related genes; Predicted intracellular proteins	Nucleoplasm (Approved)
DDX56	DEAD-box helicase 56	Predicted intracellular proteins; Enzymes; ENZYME proteins:Hydrolases	Nucleoli (Supported); Additional: Mitotic chromosome
ETV1	ETS variant transcription factor 1	Human disease related genes:Cancers:Cancers of soft tissues and bone; Human disease related genes:Cancers:Cancers of male genital organs; Cancer-related genes; Disease related genes; Transcription factors:Helix-turn-helix domains; Predicted intracellular proteins	Nucleoplasm (Approved)
NDFIP2	Nedd4 family interacting protein 2		Vesicles (Supported)
IMMP2L	inner mitochondrial membrane peptidase subunit 2	Peptidases:Serine-type peptidases; Enzymes; Disease related genes; Potential drug targets; Predicted intracellular proteins	Mitochondria (Approved)
HMGCL	3-hydroxy-3-methylglutaryl-CoA lyase	Predicted intracellular proteins; Human disease related genes:Congenital disorders of metabolism:Congenital disorders of amino acid metabolism; ENZYME proteins:Lyases; Disease related genes; Potential drug targets; Enzymes
ITGA3	integrin subunit alpha 3	Human disease related genes:Congenital malformations:Other congenital malformations; CD markers; Disease related genes; Predicted intracellular proteins; Cancer-related genes:Candidate cancer biomarkers	Plasma membrane (Supported)
NR6A1	nuclear receptor subfamily 6 group A member 1	Transcription factors:Zinc-coordinating DNA-binding domains; Nuclear receptors; Predicted intracellular proteins	Nucleoplasm (Enhanced); Additional: Centrosome;Cytosol
CTNND1	catenin delta 1	Human disease related genes:Congenital malformations:Congenital malformations of skin; Disease related genes; Potential drug targets; Cancer-related genes:Mutational cancer driver genes; Predicted intracellular proteins; Transporters:Accessory Factors Involved in Transport	Plasma membrane (Enhanced)
SYNJ2BP	synaptojanin 2 binding protein	Transporters:Accessory Factors Involved in Transport	Mitochondria (Approved)
PAK5	p21 (RAC1) activated kinase 5	RAS pathway related proteins; Predicted intracellular proteins; ENZYME proteins:Transferases; Kinases:STE Ser/Thr protein kinases; Enzymes	Nucleoplasm (Approved)
DNAJA1	DnaJ heat shock protein family (Hsp40) member A1	Predicted intracellular proteins	Cytosol (Supported); Additional: Microtubules
ETS1	ETS proto-oncogene 1, transcription factor	Transcription factors:Helix-turn-helix domains; RAS pathway related proteins; Predicted intracellular proteins	Nucleoplasm (Enhanced)
DYNLL2	dynein light chain LC8-type 2	Predicted intracellular proteins	Cytosol;Nucleoplasm (Uncertain); Additional: Nuclear bodies
NRP1	neuropilin 1	Predicted secreted proteins; CD markers; Cancer-related genes:Candidate cancer biomarkers; Predicted intracellular proteins; Transporters:Accessory Factors Involved in Transport
MED14	mediator complex subunit 14	Predicted intracellular proteins	Nucleoplasm (Approved)
OSBPL11	oxysterol binding protein like 11	Predicted intracellular proteins	Golgi apparatus;Nucleoplasm (Approved)
SRPK1	SRSF protein kinase 1	ENZYME proteins:Transferases; Predicted intracellular proteins; Enzymes; Kinases:CMGC Ser/Thr protein kinases	Cytosol;Nucleoplasm (Supported); Additional: Plasma membrane
MRRF	mitochondrial ribosome recycling factor	Predicted intracellular proteins	Cytokinetic bridge;Microtubules (Approved)
PAK2	p21 (RAC1) activated kinase 2	RAS pathway related proteins; Predicted intracellular proteins; ENZYME proteins:Transferases; Kinases:STE Ser/Thr protein kinases; Enzymes	Nucleoplasm;Vesicles (Approved)
ZNF197	zinc finger protein 197	Transcription factors:Zinc-coordinating DNA-binding domains; Predicted intracellular proteins	Nucleoplasm (Approved)
ZBTB34	zinc finger and BTB domain containing 34	Transcription factors:Zinc-coordinating DNA-binding domains; Predicted intracellular proteins	Nucleoplasm (Supported)
PJA2	praja ring finger ubiquitin ligase 2	ENZYME proteins:Transferases; Predicted intracellular proteins; Enzymes	Intermediate filaments (Enhanced)
HLA-DRA	major histocompatibility complex, class II, DR alpha
MFRP	membrane frizzled-related protein	Disease related genes; Human disease related genes:Congenital malformations:Congenital malformations of eye; Predicted intracellular proteins
LAMP5	lysosomal associated membrane protein family member 5		Cytosol (Uncertain); Additional: Centriolar satellite;Mitotic spindle
